# Supplementary material for: Performance of Screening Strategies for Latent Tuberculosis Infection in Patients with Inflammatory Bowel Disease: Results from the ENEIDA Registry of GETECCU
Source: J Clin Med. 2022 Jul 5;11(13):3915. doi: 10.3390/jcm11133915 (PMC9267853; doi:10.3390/jcm11133915)
Supplement: Supplementary file 1 [file jcm-11-03915-s001.zip]

Archive with 1 entries (1 files):
- jcm-1765393-supplementary.pdf
